# Supplementary material for: The Fascinating Flexibility and Coordination Modes of a Pentamethylene Connected Macrocyclic CNC Pincer Ligand
Source: Molecules. 2021 Mar 17;26(6):1669. doi: 10.3390/molecules26061669 (PMC8002578; doi:10.3390/molecules26061669)
Supplement: Supplementary file 1 [file molecules-26-01669-s001.zip]

Archive with 2 entries (2 files):
- Si_Revised.pdf
- xyz.xyz
