# Supplementary material for: The Fascinating Flexibility and Coordination Modes of a Pentamethylene Connected Macrocyclic CNC Pincer Ligand
Source: Molecules. 2021 Mar 17;26(6):1669. doi: 10.3390/molecules26061669 (PMC8002578; doi:10.3390/molecules26061669)
Supplement: Supplementary file 1 [file molecules-26-01669-s001.zip › xyz.xyz]

98
compound 4 (DFT BP-86/def2-TZVP), CHARGE=0; total energy = -1962.97407248490
Ru 3.812087 10.082150 20.720871
C 1.946844 9.784331 19.974210
N 1.239444 8.624873 19.752362
N 3.547365 11.857700 19.701468
C -0.302081 10.200032 19.662503
H -1.198081 10.795111 19.552448
C -0.116349 8.859408 19.561401
H -0.823518 8.062376 19.367739
N 0.943201 10.767861 19.913104
C 2.455321 12.642964 19.876644
C 1.153264 12.171236 20.049460
C 5.217468 9.867945 19.266689
N 5.825460 8.741900 18.761018
C 6.969400 9.039823 18.031524
H 7.572152 8.276039 17.555962
C 7.115072 10.389045 18.061932
H 7.856913 11.025946 17.600270
N 6.057531 10.898216 18.808858
C 1.725222 14.958282 19.990655
H 1.932843 16.026152 19.942051
C 2.766570 14.034397 19.795443
C 0.423799 14.506244 20.240610
C 0.148153 13.109661 20.250465
H -0.877017 12.776723 20.410698
C 5.852297 12.291411 19.032973
C 4.575850 12.695126 19.417002
C 4.188909 14.071420 19.487106
C 5.171511 15.040728 19.243819
H 4.915885 16.100407 19.294936
C 6.484860 14.656164 18.928143
C 6.808843 13.280360 18.809206
H 7.820434 12.993899 18.531000
C -1.343177 15.193647 21.889627
H -0.584587 15.340667 22.671531
H -1.713804 14.162751 21.973199
H -2.185478 15.873183 22.091044
C -0.744339 15.470605 20.493658
C 4.905297 10.893399 22.460790
C -1.834909 15.264490 19.420442
H -1.430852 15.456670 18.416355
H -2.679484 15.949413 19.591541
H -2.227660 14.238427 19.432938
C 3.485662 10.849829 22.766116
C -0.304886 16.941676 20.447943
H 0.457391 17.160620 21.209195
H -1.170308 17.591219 20.643236
H 0.102096 17.213631 19.463585
C 2.648922 12.024325 23.164191
H 2.941660 12.930054 22.616908
H 2.750691 12.235975 24.241932
H 1.585280 11.852636 22.955846
C 7.545985 15.745711 18.701375
C 3.075101 9.476435 22.719400
C 8.926247 15.163957 18.359015
H 9.646343 15.982783 18.218010
H 8.902641 14.579206 17.427735
H 9.307982 14.519804 19.164473
C 1.708995 8.966399 23.057471
H 0.930723 9.696858 22.800967
H 1.627915 8.755528 24.136099
H 1.481517 8.035429 22.522155
C 7.110857 16.658455 17.535172
H 7.857296 17.449461 17.364021
H 6.146739 17.142206 17.740783
H 7.003052 16.077528 16.608049
C 4.215939 8.648543 22.389041
C 7.690122 16.590724 19.985289
H 8.440835 17.383799 19.845177
H 8.004807 15.961078 20.829810
H 6.739589 17.067329 20.259818
C 5.341062 9.546650 22.232564
C 6.752928 9.122329 21.972822
H 7.313267 9.895674 21.431571
H 6.794674 8.201991 21.375923
H 7.281478 8.926579 22.919833
C 4.292329 7.160585 22.528045
C 1.843346 7.302928 19.677742
H 1.193964 6.602719 20.224385
H 2.793199 7.386609 20.218871
C 5.760558 12.120285 22.492346
H 6.650100 12.009293 21.859450
H 6.101901 12.338767 23.518225
H 5.214347 13.000323 22.127970
C 2.037237 6.829791 18.232756
H 1.083982 6.977333 17.700575
H 2.212125 5.740695 18.247836
C 3.172023 7.516862 17.453539
H 3.196306 8.592111 17.693149
H 2.941824 7.441950 16.380392
C 4.559291 6.894417 17.687504
H 4.459730 5.798278 17.762008
H 5.199355 7.082584 16.810762
C 5.308917 7.391833 18.928501
H 4.663924 7.435856 19.813898
H 6.158735 6.729385 19.151506
H 4.524860 6.864569 23.566417
H 3.342639 6.674562 22.263037
H 5.076578 6.729192 21.890117


72
compound 6 (DFT BP-86/def2-TZVP), CHARGE=0; total energy = -1605.03538654224
Pd 1.325424 5.031677 3.647688
N 0.623418 2.867405 1.590743
N 1.462059 1.958819 3.364197
N 2.067700 4.138545 5.334769
N 1.954249 7.089909 5.862609
N 1.119639 8.056539 4.117689
C 1.142476 3.191157 2.811895
C 0.600297 1.501801 1.381173
H 0.217079 1.060540 0.469376
C 1.124989 0.925772 2.491385
H 1.279419 -0.117289 2.721790
C 2.063306 1.735709 4.635909
C 2.425032 0.450955 5.046839
H 2.259682 -0.387873 4.374237
C 3.014202 0.179291 6.299933
C 3.373814 -1.272535 6.644230
C 4.398004 -1.807647 5.620530
H 4.666105 -2.850001 5.851711
H 5.315167 -1.202235 5.637322
H 3.998696 -1.782103 4.597160
C 4.021709 7.633043 10.475174
H 4.439778 7.915641 11.451903
H 2.981315 7.989100 10.444471
H 4.595556 8.165355 9.702351
C 3.313892 5.449201 11.447944
H 3.714544 5.763788 12.423589
H 3.369153 4.353497 11.396506
H 2.253041 5.733299 11.400975
C 5.590095 5.695969 10.398793
H 6.015611 6.015811 11.362319
H 6.176016 6.156991 9.590980
H 5.710828 4.607115 10.320424
C 4.106210 6.109137 10.299425
C 2.101953 -2.146269 6.599064
H 2.342876 -3.191263 6.847233
H 1.638705 -2.135722 5.602828
H 1.355822 -1.782668 7.319704
C 3.989038 -1.396448 8.046192
H 4.227909 -2.449552 8.253415
H 3.294807 -1.051061 8.825407
H 4.920746 -0.819343 8.132208
C 3.252809 1.245510 7.172035
H 3.708736 1.075789 8.146550
C 2.910467 2.543641 6.788007
C 2.310825 2.803955 5.513440
C 2.499175 4.770498 6.468752
C 3.035120 3.836402 7.418168
C 3.540692 4.271038 8.640676
H 3.943326 3.544515 9.348595
C 3.536650 5.637767 8.953586
C 3.010614 6.542216 8.013041
H 3.027171 7.599602 8.257786
C 2.486425 6.137540 6.778474
C 1.492412 6.826720 4.580992
C 0.528695 8.318014 2.806456
H 0.755725 9.365166 2.562383
H -0.567098 8.220575 2.887757
C 1.047281 7.380388 1.733819
C 0.576606 5.942726 1.925752
H -0.523010 5.977149 2.072916
C 0.097430 3.824955 0.619000
H 0.176800 3.347257 -0.367683
H -0.972970 3.988674 0.829173
C 0.832740 5.150832 0.647630
H 0.476153 5.724104 -0.232513
H 1.910246 4.979319 0.490946
C 1.319073 9.048288 5.058560
H 1.075056 10.086369 4.869045
C 1.842533 8.447855 6.156635
H 2.135538 8.873331 7.104200
H 2.147152 7.440131 1.690483
H 0.674023 7.776120 0.767407
